# Supplementary material for: Histology Classification Highlights Differences in Efficacy of S-1 versus Capecitabine, in Combination with Cisplatin, for HER2-Negative Unresectable Advanced or Recurrent Gastric Cancer with Measurable Disease
Source: Cancers (Basel). 2022 Nov 18;14(22):5673. doi: 10.3390/cancers14225673 (PMC9688851; doi:10.3390/cancers14225673)
Supplement: Supplementary file 1 [file cancers-14-05673-s001.zip]

Archive with 1 entries (1 files):
- cancers-2030216-supplementary.pdf
